# Supplementary material for: Activation of Toll-like receptor 7/8 encoded by the X chromosome alters sperm motility and provides a novel simple technology for sexing sperm
Source: PLoS Biol. 2019 Aug 13;17(8):e3000398. doi: 10.1371/journal.pbio.3000398 (PMC6691984; doi:10.1371/journal.pbio.3000398)
Supplement: S1 Data — (XLSX) [file pbio.3000398.s013.xlsx]

## Sheet: Figure 1E_D
	No.1	No.2	No.3	Average	Sem
TLR7-/acetylated tubulin+	52.487	47.452	46.7	48.8797	1.81668
TLR7+/acetylated tubulin+	44.76	50.632	51.559	48.9837	2.12872

## Sheet: Figure 1G_H
	No.1	No.2	No.3	Average	Sem
TLR8-/acetylated tubulin+	39.3	38.4	39.1	38.9333	0.272845
TLR8+/acetylated tubulin+	30.7	33	33.2	32.3	0.802081

## Sheet: Figure 2A
	No.1	No.2	No.3
Sp53-positive cells	241	174	185
Double positive cells	97	90	77
(%)	0.406992	0.5272	0.422528

## Sheet: Figure 2B
	No.1	No.2	No.3
Sp53-positive cells	88	108	64
Double positive cells	41	57	29
(%)	0.447209	0.498148	0.444286

## Sheet: Figure 2C
	Sperm No.	TLR7-positive sperm	Positive	Negative
A	95	54	0.568421	0.431579
B	88	40	0.454545	0.545455
C	117	43	0.367521	0.632479
D	73	38	0.520548	0.479452

## Sheet: Figure 2D
	Sperm No.	TLR8-positive sperm	Positive	Negative
A	172	68	0.411583	0.588417
B	163	73	0.462704	0.537296
C	161	81	0.494491	0.505509

## Sheet: Figure 3A
	R-848	a	b	c	d
	0	0.45	0.37	0.65	0.77		0.56	0.0914695
	0.003	0.85	0.44	0.71	0.23		0.5575	0.138406
	0.03	0.67	0.62	0.28	0.3		0.4675	0.103068
	0.3	0.36	0.29	0.35	0.11		0.2775	0.0579332
	1.5	0.04	0.07	0.09	0.11		0.0775	0.0149304
	3	0.04	0.02	0.03	0.01		0.025	0.00645497
	R-837	a	b	c	d
	0	0.5	0.52	0.7	0.62		0.585	0.0464579
	0.003	0.66	0.42	0.52	0.63		0.5575	0.0548293
	0.03	0.63	0.35	0.4	0.3		0.42	0.0729155
	0.3	0.39	0.27	0.25	0.29		0.3	0.0310913
	1.5	0.35	0.2	0.37	0.12		0.26	0.0601387
	3	0.22	0.17	0.05	0.13		0.1425	0.0359108

## Sheet: Figure 3B
		30 min	60 min	120 min	240 min
Control	A	0.45	0.611111	0.818182	0.5
	B	0.49	0.588235	0.8	0.742857
	C	0.52	0.6	0.81	0.67
R848	A	0.39	0.378378	0.291667	0.285714
	B	0.28	0.325	0.288462	0.411765
	C	0.49	0.18	0.352941	0.46875
R837	A	0.4	0.459459	0.435897	0.469388
	B	0.37	0.428571	0.333333	0.475
	C	0.3	0.333333	0.333333	0.393939

## Sheet: Figure 3D
Treatment	Velocity
Control	5
Control	6
Control	6
Control	9
Control	9
Control	10
Control	10
Control	10
Control	10
Control	11
Control	11
Control	11
Control	11
Control	13
Control	13
Control	14
Control	14
Control	14
Control	17
Control	17
Control	19
Control	19
Control	19
Control	20
Control	21
Control	21
Control	21
Control	21
Control	21
Control	22
Control	24
Control	25
Control	25
Control	25
Control	25
Control	27
Control	28
Control	38
Control	38
Control	39
Control	40
Control	40
Control	40
Control	40
Control	42
Control	43
Control	43
Control	44
Control	44
Control	46
Control	46
Control	46
Control	48
Control	49
Control	49
Control	50
Control	50
Control	51
Control	51
Control	53
Control	54
Control	55
Control	56
Control	59
Control	61
Control	62
Control	62
Control	64
Control	66
Control	66
Control	67
Control	67
Control	68
Control	68
Control	68
Control	68
Control	68
Control	68
Control	70
Control	70
Control	71
Control	71
Control	71
Control	71
Control	72
Control	73
Control	74
Control	74
Control	74
Control	74
Control	75
Control	75
Control	75
Control	76
Control	77
Control	77
Control	77
Control	78
Control	78
Control	80
Control	81
Control	82
Control	83
Control	84
Control	85
Control	85
Control	86
Control	86
Control	87
Control	88
Control	88
Control	88
Control	88
Control	88
Control	89
Control	89
Control	89
Control	89
Control	90
Control	91
Control	91
Control	91
Control	91
Control	91
Control	92
Control	92
Control	92
Control	92
Control	93
Control	94
Control	94
Control	94
Control	94
Control	95
Control	95
Control	95
Control	96
Control	97
Control	97
Control	97
Control	97
Control	97
Control	98
Control	98
Control	98
Control	98
Control	99
Control	101
Control	101
Control	101
Control	102
Control	102
Control	104
Control	104
Control	105
Control	105
Control	105
Control	107
Control	107
Control	108
Control	108
Control	108
Control	108
Control	110
Control	110
Control	110
Control	110
Control	110
Control	111
Control	111
Control	111
Control	111
Control	111
Control	112
Control	112
Control	112
Control	113
Control	114
Control	114
Control	114
Control	114
Control	115
Control	115
Control	116
Control	116
Control	116
Control	117
Control	117
Control	118
Control	119
Control	119
Control	120
Control	120
Control	120
Control	120
Control	120
Control	121
Control	121
Control	121
Control	122
Control	124
Control	124
Control	126
Control	126
Control	127
Control	128
Control	129
Control	129
Control	129
Control	130
Control	130
Control	131
Control	131
Control	132
Control	133
Control	133
Control	133
Control	134
Control	134
Control	134
Control	135
Control	136
Control	136
Control	137
Control	137
Control	138
Control	138
Control	138
Control	139
Control	140
Control	141
Control	141
Control	142
Control	142
Control	143
Control	143
Control	143
Control	144
Control	144
Control	144
Control	144
Control	144
Control	144
Control	145
Control	147
Control	147
Control	148
Control	148
Control	148
Control	150
Control	150
Control	151
Control	151
Control	152
Control	153
Control	153
Control	154
Control	155
Control	156
Control	156
Control	158
Control	159
Control	160
Control	160
Control	160
Control	160
Control	161
Control	164
Control	164
Control	166
Control	166
Control	167
Control	168
Control	169
Control	169
Control	172
Control	173
Control	174
Control	175
Control	177
Control	177
Control	178
Control	178
Control	178
Control	179
Control	180
Control	180
Control	183
Control	186
Control	186
Control	186
Control	190
Control	193
Control	193
Control	194
Control	202
Control	209
Control	210
Control	212
Control	218
Control	221
Control	221
Control	223
Control	228
Control	228
Control	249
Control	253
Control	275
R848	7
R848	7
R848	9
R848	9
R848	9
R848	10
R848	10
R848	10
R848	12
R848	12
R848	12
R848	13
R848	13
R848	14
R848	15
R848	16
R848	16
R848	16
R848	17
R848	17
R848	17
R848	17
R848	17
R848	18
R848	18
R848	18
R848	18
R848	19
R848	19
R848	20
R848	20
R848	21
R848	21
R848	21
R848	22
R848	22
R848	23
R848	23
R848	23
R848	23
R848	23
R848	24
R848	24
R848	24
R848	24
R848	25
R848	25
R848	25
R848	27
R848	28
R848	29
R848	29
R848	29
R848	30
R848	30
R848	30
R848	30
R848	31
R848	32
R848	32
R848	32
R848	33
R848	34
R848	34
R848	35
R848	35
R848	36
R848	36
R848	36
R848	36
R848	36
R848	37
R848	37
R848	37
R848	38
R848	39
R848	39
R848	39
R848	40
R848	40
R848	40
R848	40
R848	41
R848	41
R848	41
R848	41
R848	42
R848	42
R848	42
R848	43
R848	44
R848	44
R848	44
R848	44
R848	45
R848	45
R848	45
R848	45
R848	45
R848	45
R848	45
R848	46
R848	46
R848	46
R848	46
R848	47
R848	47
R848	47
R848	48
R848	48
R848	48
R848	49
R848	49
R848	49
R848	49
R848	50
R848	50
R848	51
R848	51
R848	52
R848	52
R848	52
R848	52
R848	52
R848	53
R848	53
R848	53
R848	53
R848	54
R848	55
R848	55
R848	55
R848	55
R848	56
R848	56
R848	56
R848	56
R848	56
R848	57
R848	57
R848	58
R848	58
R848	58
R848	59
R848	59
R848	59
R848	59
R848	60
R848	60
R848	60
R848	60
R848	61
R848	61
R848	61
R848	61
R848	62
R848	62
R848	63
R848	63
R848	63
R848	64
R848	64
R848	64
R848	64
R848	64
R848	65
R848	66
R848	66
R848	66
R848	67
R848	67
R848	67
R848	69
R848	69
R848	70
R848	70
R848	70
R848	70
R848	70
R848	71
R848	71
R848	72
R848	72
R848	72
R848	73
R848	73
R848	73
R848	73
R848	75
R848	76
R848	76
R848	76
R848	77
R848	77
R848	77
R848	77
R848	77
R848	77
R848	78
R848	78
R848	79
R848	79
R848	80
R848	80
R848	80
R848	80
R848	81
R848	81
R848	81
R848	81
R848	81
R848	82
R848	83
R848	83
R848	84
R848	84
R848	84
R848	85
R848	85
R848	86
R848	86
R848	86
R848	86
R848	86
R848	87
R848	87
R848	87
R848	88
R848	88
R848	88
R848	89
R848	89
R848	89
R848	89
R848	90
R848	90
R848	90
R848	91
R848	91
R848	92
R848	92
R848	93
R848	93
R848	93
R848	94
R848	94
R848	96
R848	96
R848	97
R848	98
R848	99
R848	99
R848	99
R848	100
R848	100
R848	100
R848	100
R848	103
R848	103
R848	103
R848	104
R848	104
R848	105
R848	105
R848	105
R848	106
R848	106
R848	107
R848	107
R848	107
R848	108
R848	108
R848	108
R848	110
R848	112
R848	112
R848	112
R848	112
R848	112
R848	112
R848	114
R848	115
R848	117
R848	117
R848	117
R848	118
R848	118
R848	119
R848	119
R848	122
R848	122
R848	122
R848	124
R848	125
R848	125
R848	127
R848	129
R848	129
R848	130
R848	133
R848	135
R848	136
R848	136
R848	136
R848	137
R848	144
R848	144
R848	148
R848	148
R848	148
R848	151
R848	151
R848	157
R848	165
R848	170
R848	173
R848	173
R848	174
R848	180
R848	183
R848	183
R848	184
R848	205
R848	211
R848	212
R848	221
R848	222
R848	249
R848	205
R848	194
R848	193
R848	192
R848	188
R848	187
R848	187
R848	187
R848	186
R848	186
R848	186
R848	184
R848	183
R848	181
R848	180
R848	179
R848	178
R848	176
R848	176
R848	174
R848	174
R848	174
R848	174
R848	173
R848	171
R848	169
R848	164
R848	163
R848	161
R848	160
R848	160
R848	159
R848	158
R848	158
R848	157
R848	155
R848	155
R848	154
R848	151
R848	151
R848	151
R848	150
R848	150
R848	150
R848	150
R848	137
R848	129
R848	127
R848	126
R848	126
R848	126
R848	125
R848	118
R848	118
R848	118
R837	3
R837	4
R837	4
R837	5
R837	5
R837	6
R837	8
R837	8
R837	9
R837	9
R837	9
R837	10
R837	10
R837	10
R837	10
R837	11
R837	11
R837	12
R837	12
R837	12
R837	12
R837	16
R837	16
R837	16
R837	18
R837	18
R837	21
R837	23
R837	25
R837	28
R837	28
R837	30
R837	31
R837	32
R837	33
R837	34
R837	34
R837	35
R837	35
R837	37
R837	38
R837	39
R837	43
R837	43
R837	44
R837	44
R837	44
R837	45
R837	46
R837	46
R837	47
R837	47
R837	47
R837	48
R837	49
R837	49
R837	51
R837	53
R837	54
R837	55
R837	56
R837	56
R837	56
R837	57
R837	61
R837	62
R837	62
R837	62
R837	66
R837	68
R837	69
R837	71
R837	72
R837	73
R837	74
R837	75
R837	76
R837	76
R837	76
R837	77
R837	77
R837	78
R837	78
R837	79
R837	79
R837	79
R837	79
R837	79
R837	80
R837	83
R837	87
R837	89
R837	89
R837	89
R837	90
R837	90
R837	91
R837	92
R837	92
R837	93
R837	93
R837	94
R837	94
R837	96
R837	96
R837	96
R837	96
R837	97
R837	98
R837	100
R837	101
R837	102
R837	102
R837	103
R837	104
R837	105
R837	105
R837	106
R837	107
R837	108
R837	108
R837	109
R837	110
R837	110
R837	111
R837	112
R837	113
R837	114
R837	115
R837	115
R837	119
R837	120
R837	120
R837	121
R837	121
R837	122
R837	123
R837	127
R837	127
R837	128
R837	129
R837	131
R837	132
R837	133
R837	135
R837	136
R837	137
R837	139
R837	139
R837	142
R837	142
R837	143
R837	143
R837	144
R837	145
R837	145
R837	146
R837	146
R837	146
R837	148
R837	149
R837	150
R837	152
R837	152
R837	153
R837	154
R837	154
R837	155
R837	156
R837	158
R837	167
R837	169
R837	173
R837	175
R837	176
R837	176
R837	183
R837	184
R837	190
R837	190
R837	191
R837	192
R837	195
R837	196
R837	197
R837	198
R837	200
R837	202
R837	204
R837	205
R837	209
R837	219
R837	226
R837	231
R837	235
R837	237
R837	242
R837	245
R837	249

## Sheet: Figure 3E
			Control					R848					R837
	VAP um/sec		A	B	C	Average	Sem	A	B	C			A	B	C
	50		36	28	42	35.3333	4.05518	68	54	58	60	4.16333	76	70	22	56.2814	17.2052
	100		58	74	46	59.3333	8.11035	76	60	80	72	6.1101	96	45	18	53.2663	22.8241
	150		64	56	78	66	6.4291	34	42	30	35.3333	3.52767	6	20	130	52.2613	39.1029
	200		26	42	20	29.3333	6.56591	28	34	26	29.3333	2.4037	34	38	4	25.3333	10.729
	250		10	8	8	8.66667	0.666667	2	4	4	3.33333	0.666667	0	18	22	13.3333	6.76593
	300		2	2	0	1.33333	0.666667	0	0	0	0	0	0	0	0	0	0
	350		0	0	0	0	0	0	0	0	0	0	0	0	0	0	0

[truncated: 12 more sheets: Figure 3F, Figure 4A, Figure 4B, Figure 4C, Figure 4D, Figure 4F_H, Figure 4I, Figure 5B_S8A,B, Figure 5C, Figure S2, Figure S6, Figure S7]
